# Supplementary material for: Seed Train Optimization in Microcarrier-Based Cell Culture Post In Situ Cell Detachment through Scale-Down Hybrid Modeling
Source: Bioengineering (Basel). 2024 Mar 9;11(3):268. doi: 10.3390/bioengineering11030268 (PMC10968011; doi:10.3390/bioengineering11030268)
Supplement: Supplementary file 1 [file bioengineering-11-00268-s001.zip]

Archive with 2 entries (2 files):
- bioengineering-2858591-supplementary.pdf
- File S1.xlsx
